# Supplementary material for: Staphylococcus aureus Nasal Carriage among Beefpacking Workers in a Midwestern United States Slaughterhouse
Source: PLoS One. 2016 Feb 11;11(2):e0148789. doi: 10.1371/journal.pone.0148789 (PMC4750916; doi:10.1371/journal.pone.0148789)
Supplement: S1 Data — (XLSX) [file pone.0148789.s001.xlsx]

## Sheet: Sheet1
lang	plant_area	year_plant	smoke	dialysis	abx_now	abx_yr	abx_6mth	abx_3mth	outpatient	skin_dx	skin_inj	skin_report	other_inj	sex [1=man 2=woman]	race [2=white 3=Latino 4=Asian]	education [1=<HS, 2=HS or GED 3=some college 4=college degree 5= beyond college]	hhold [# persons in houshold]	inj_total [total # of injuries reported in last 3 months]	SA [1=S. aureus positive, 0=S. aureus negative]	MSSA [1=pos 0=neg]	MRSA [1=pos 0=neg]	age in years	kill_floor [1=works on kill floor]	cut_floor [1=works on cut floor]	years_10 [1=>10 years in industry]	hhold_pack2[1=household member also works in meatpacking]	amp [ampicillin resistant=1]	tetra [tetracycline resistant=1]	levo [levofloxacin resistant=1]	pen [penicillin resistant=1]	eryth [erythromycin resistant =1]	rifa [rifampin resistant =1]	cipro [ciprofloxicin resistant =1]	linez [linesolid resistant =1]	qd [quinupristen/dalfopristin resistant =1]	gent [gentamicin resistant =1]	tms [trimethoprim/sulfa resistant =1]	ceft [cetriaxone resistant =1]	induc_clind [inducible clindamycin resistant =1]	id_scn [scn-negative=1]	drug_resist [# abx resistant to in testing]	resist3 [resistant to>3 abx tested=1]	Ridom spa type [listed if S. aureus positive]	Possiblestrains	PCR_confirmSA [PCR confirmed S. aureas=1]	mecA_PCR [mecA positive =1]	LUKSF_PVL_PCR [LukSF and PVL positive by PCR =1]
0	4	3	0	0	0	1	1	0	1	0	0		0	1	3	4	2	0	0	0	0	59	0	0	0	0														0		0
0	5	5	0	0	0	1	1	1	0	0	0		0	2	3	1	0	0	0	0	0	68	0	0	1	1														0		0
0	3	3	0	0	0	0			0	0	0		0	1	3	2	0	0	0	0	0	44	0	1	0	1														0		0
1	11	5	0	0	0	1	1	1	1	0	0		0	2	2	2	1	0	0	0	0	65	0	0	1	1														0		0
0	3	3	1	0	0	1	1	0	1	0	0		0	1	3	5	3	0	0	0	0	34	0	1	0	1														0		0
0	2	3	0	0	0	0			1	0	0		0	1	3	3	2	0	1	1	0	27	1	0	0	1	1	0	0	1	0	0	0	0	0	0	0	0	0	0	2	0	t002	CC5, Rhine Hesse MRSA (prototype), EMRSA-3, New York clone, Japan clone, Pediatric, USA100 ORSA II, USA800 ORSA IV, ST 5 ORSA I	1	0	0
0	2	4	0	0	0	0	0	0	0		0		0	1	3	2	11	0	1	1	0	20	1	0	0	0	1	0	0	1	0	0	0	0	0	0	0	0	0	0	2	0	t1248		1	0	0
0	2	5	0	0	0	1	0	0	0	0	1	thumb laceration (needing stitches) occurred while using inappropriate equipment (scissors because they didn't have screwdriver or more appropriate tool) to fix a broken pipe	0	1	3	2	3	0	0	0	0	54	1	0	1	0														0		0
0	5	4	0	0	0	0			1	0	0		0	2	3	1	6	0	0	0	0	40	0	0	0	0														0		0
0	3	5	0	0	1	1	1	1	1	0	0		0	2	3	1	3	0	0	0	0	51	0	1	1	0														0		0
0	3	5	1	0	0	1	0		1	0	0		1	1	3	1	3	1	0	0	0	56	0	1	1	0														0		0
0	3	4	1	0	0	0			0	0	0		0	1	3	1	4	0	0	0	0	39	0	1	0	1														0		0
0	1	5	0	0	0	0			1	0	0		0	1	3	2	2	0	1	1	0	30	0	0	1	0	0	0	0	0	0	0	0	0	0	0	0	0	0	0	0	0	t065	ST-45, ST-46	1	0	0
0	3	4	0	0	0	0			0	0	0		1	1	3	1	7	1	0	0	0	35	0	1	0	0														0		0
0	11	2	0	0	1	1	1	1	1	0	0		0	2	3	3	1	0	0	0	0	54	0	0	0	0														0		0
1	6	5	1	0	0	0			0	0	3	suffered finger lacerations from working with metal belting equipment	0	1	2	1	3	10	0	0	0	44	0	0	1	1														0		0
0	3	3	0	0	0	0			0	1	0		0	1	3	3	2	0	0	0	0	37	0	1	0	0														0		0
0	3	5	0	0	0	1	0	0	1	0	1	hand laceration while cutting meat	0	1	3	1	3	1	0	0	0	46	0	1	1	1														0		0
0	3	5	1	0	0	0			1	0	0		0	2	3	2	1	0	0	0	0	46	0	1	1	0														0		0
0	11	1	0	0	0	1	1	1	0	0	0		0	1	3	2	1	0	1	1	0	38	0	0	0	0	1	0	0	1	1	0	0	0	0	0	0	0	1	0	4	1	.		1	0	0
0	3	1	0	0	0	1	1	0	0	0	0		0	2	3	1	3	0	0	0	0	27	0	1	0	0														0		0
0	2	3	1	0	0	0			1	0	0		0	1	3	3	0	0	0	0	0	45	1	0	0	0														0		0
0	2	4	0	0	0	0			0	0	0		0	1	3	1	1	0	0	0	0	51	1	0	0	0														0		0
0	3	5	0	0	0	1	1	1	1	0	0		0	2	3	1	2	0	0	0	0	51	0	1	1	0														0		0
0	3	3	0	0	0	0	0	0	0	0	0		0	1	3	1	1	0	0	0	0	30	0	1	0	0														0		0
0	11	4	0	0	0	0			0	0	0		0	2	3	1	2	0	0	0	0	35	0	0	0	0														0		0
0	2	2	0	0	0	1	1	1	0	0	0		0	1	3	1	2	0	0	0	0	66	1	0	0	0														0		0
0	3	4	0	0	0	0			0	0	0		0	1	3	4	3	0	0	0	0	48	0	1	0	0														0		0
1	4	2	0	0	0	0	0	0	0	0	0		0	2	3	2	5	0	0	0	0	43	0	0	0	1														0		0
1	2	3	0	0	0	0	0	0	1	0	1	Cut on back, very deep (2 inches). Needed stiches and light duty, cause of recent hospitalization	0	1	3	2	5		0	0	0	42	1	0	0	0														0		0
0	4	2	1	0	0	1	1	1	0	0	0		1	2	3	2	4	0	0	0	0	22	0	0	0	0														0		0
0	3	5	0	0	0	0	0	0	0	0	0		0	1	3	2	3	0	0	0	0		0	1	1	0														0		0
1	3	3	1	0	0	0	0	0	0	0	0		0	1	3	2	4	0	0	0	0	46	0	1	0	0														0		0
0	2	5	0	0	0	1	0	0	1	0	1	minor cuts on hand from hanging hooks. No treatment sought, No report of rushing prior or during injury. More caution or careful attention would have prevented injury.	0	1	3	2	2	0	0	0	0	58	1	0	1	0														0		0
1	3	3	0	0	0	1	1	0	0	0	0		0	1	3	1	6	0	0	0	0	38	0	1	0	0														0		0
0	3	3	0	0	0	0			0	0	0		0	1	3	1	2	0	1	1	0	26	0	1	0	1	1	1	0	1	0	0	0	0	0	0	0	0	0	0	3	1	t6150		1	0	0
0	3	3	0	0	0	1	1	1	0	0	0		0	1	3	2	2	0	0	0	0	58	0	1	0	0														0		0
0	11	3	0	0	0	1	1	1	0	0	0		0	2	3	2		0	0	0	0	48	0	0	0	0														0		0
0	3	3	0	0	0	0	1	0	1	0	0		0	2	3	2	2	0	1	1	0	39	0	1	0	0	1	0	0	1	0	0	0	0	0	0	0	0	0	1	2	0	.		1	0	0
1	5	3	0	0	0	1	1	1	1	0	0		0	1	3	2	6	0	0	0	0	37	0	0	0	0														0		0
1	2	5	0	0	0	0			0	0	0		0	2	3	1	8	0	0	0	0	51	1	0	1	0														0		0
1	3	3	0	0	0	1	1	1	1	1	0	Rash on skin, first happened July 2011. Blister on right leg near knee, upper thigh. Description of skin problems from earlier ques, not injury associated	0	1	3	4	1	0	1	0	1	27	0	1	0	1	1	0	0	1	0	0	0	0	0	0	0	1	0	0	4	1	t024	ST-8	1	1	1
1	3	5	0	0	0	0	0	0	1	0	0		0	2	3	2	4	0	0	0	0	37	0	1	1	0														0		0
1	2	3	0	0	0	0			0	0	0		0	1	3	2	4	1	1	1	0	43	1	0	0	1	0	0	0	0	0	0	0	0	0	0	0	0	0	0	0	0	.		1	0	0
1	3	3	0	0	0	0			1	0	0		0	2	3	2	1		1	0	1	26	0	1	0	1	1	0	0	1	0	0	0	0	0	0	0	1	0	0	4	1	t024	NA	1	1	1
1	2	3	0	0	1	1	1	1	1	0	0		0	1	3	4	5	0	1	1	0	32	1	0	0	0	1	0	0	1	1	0	0	0	0	0	0	0	1	0	4	1	t3812		1	0	0
1	2	2	0	0	0	1	1	1	1	0	0		0	1	3	2	3	0	0	0	0	44	1	0	0	0														0		0
1	3	5	0	0	0	0			0	0	0		0	1	3	1	7	0	1	1	0	49	0	1	1	1	1	0	0	1	0	0	0	0	0	0	0	0	0	0	2	0	t078		1	0	0
1	3	5	0	0	0	0	0	0	0	0	0			1	3	2	4	0	0	0	0	31	0	1	1	0														0		0
1	4	2	0	0	0	0	0	0	1	0	0		0	2	3	1	5		1	1	0	43	0	0	0	0	1	0	0	1	0	0	0	0	0	0	0	0	0	0	2	0	t922		1	0	0
0	3	4	0	0	0	0	0	0	0	0	0			1	3	1	6		0	0	0	43	0	1	0	0														0		0
1	2	3	0	0	0	0			0	1	0		1	1	3	2	1	0	1	0	1	40	1	0	0	1	1	0	0	1	1	0	0	0	0	0	0	1	0	0	5	1	t008	CC8, Northern German MRSA (subclone), USA300 ORSA IV (cMRSA in the US), Archaic/Iberian, ST250 ORSA I	1	1	1
1	3	4	0	0	0	0	0	0	1	0	0		0	2	3	1	2	0	0	0	0	34	0	1	0	1														0		0
1	2	3	0	0	0	0	0	0	1	0	0		0	1	3	2	3	0	1	1	0	56	1	0	0	0	1	0	0	1	0	0	0	0	0	0	0	0	0	0	2	0	.		1	0	0
1	3	4	0	0	0	0	0	0	0	0	0		0	1	2	4	2		1	1	0	47	0	1	0	1	0	0	0	1	1	0	0	0	0	0	0	0	1	1	3	1	t338		1	0	0
0	3	1	0	0	0	0	0	0	1	0	0		0	2	3	1	11	0	1	1	0	45	0	1	0	0	1	0	0	1	0	0	0	0	0	0	0	0	0	0	2	0	t1248		1	0	0
0	3	2	0	0	1	1	1	1	1	0	0	0		2	2	2	4	0	0	0	0	36	0	1	0	0														0		0
0	2	5	0	0	1	1	1	1	0	0	0		0	2	3	1	6	0	0	0	0	53	1	0	1	1														0		0
0	3	3	0	0	0	0	0	0	1	0	0		0	2	3	2	4	0	1	1	0	22	0	1	0	1	1	0	0	1	0	0	0	0	0	0	0	0	0	0	2	0	t1248		1	0	0
0	4	3	0	0	1	1	1	1	0	0	0		0	2	3	1	4		0	0	0	56	0	0	0	0														0		0
0	3	5	0	0	0	0	0	0	0	0	0		0	2	3	1	0	0	0	0	0	53	0	1	1	1														0		0
0	3	3	0	0	0	0	0	0	1	0	0		0	1	3	5	0	0	0	0	0	50	0	1	0	1														0		0
0	2	3	0	0	1	1	1	1	1	0	0		0	2	3	2	4	0	1	1	0	39	1	0	0	0	0	0	0	0	0	0	0	0	0	0	0	0	0	0	0	0	t065	ST-45, ST-46	1	0	0
0	2	5	0	0	0	0			1	0	0		0	2	3	1	5	0	0	0	0	43	1	0	1	0														0		0
1	3	5	0	0	0	0	0	0	1	0	0		0	1	3	1	7	0	0	0	0	45	0	1	1	0														0		0
0	3	3	1	0	0	0	0	0	0	0	0		0	1	3	1	4	0	1	1	0	35	0	1	0	0	1	0	0	1	0	0	0	0	0	0	0	0	0	1	2	0	t748		1	0	0
0	5	5	0	0	0	0			0	0	0		0	1	3	1	5	0	0	0	0	40	0	0	1	0														0		0
0	5	3	1	0	0	0			1	0	0		0	1	3	3	3	0	1	1	0	51	0	0	0	1	0	0	0	1	1	0	0	0	0	0	0	0	1	0	3	1	.		1	0	0
0	2	4	0	0	0	0	0	0	1	0	0	reported pimples due to work	0	2	3	1	4	0	1	1	0	27	1	0	0	1	1	0	0	1	0	0	0	0	0	0	0	0	0	0	2	0	t1248		1	0	0
0	2	4	0	0	1	1	1	1	1	0	1		0	2	3	1	6	0	0	0	0	46	1	0	0	0														0		0
0	3	4	0	0	0	0	0	0	1	0	0		0	1	3	1	6	0	0	0	0	48	0	1	0	0														0		0
0	3	4	0	0	0	0	0	0	0	0	0		0	2	3	1	3	0	0	0	0	30	0	1	0	1														0		0
0	3	3	0	0	0	0	0	0	0	0	0		1	1	3	1	4	1	1	1	0	42	0	1	0	0	0	0	0	0	0	0	0	0	0	0	0	0	0	0	0	0	t688		1	0	0
0	2	3	0	0	0	0	0	0	0	0	1	Cut on finger. Sought treatment; reported rushing before or during injury; no comment on how to prevent	0	1	3	2	5		0	0	0	49	1	0	0	0														0		0
0	3	1	0	0	0	0	0	0	0	0	0		0	2	3	2	5	0	0	0	0	37	0	1	0	0														0		0
0	3	3	1	0	0	0	0	0	0	1	0		1	1	3	1	10	1	0	0	0	26	0	1	0	0														0		0
0	3	3	0	0	0	0	0	0	1	0	0		0	2	3	1	6	0	0	0	0	30	0	1	0	0														0		0
0	3	3	0	0	0	0	0	0	0	1	0		0	2	3	1	4	0	1	1	0	44	0	1	0	0	1	0	0	1	0	0	0	0	0	0	0	0	0	0	2	0	t4976		1	0	0
0	3	5	1	0	0	0	0	0	0	0	0		0	1	3	1	7	0	1	0	1	65	0	1	1	1	1	0	1	1	1	0	1	0	0	0	0	1	1	0	8	1	t002	CC5, Rhine Hesse MRSA (prototype), EMRSA-3, New York clone, Japan clone, Pediatric, USA100 ORSA II, USA800 ORSA IV, ST 5 ORSA I	1	1	0
1	2	5	0	0	0	1	1	1	1	1	0		1	2	3	1	7	1	1	1	0	44	1	0	1	0	0	0	0	0	1	0	0	0	0	0	0	0	1	1	2	0	t2379		1	0	0
0	2	5	0	0	0	0	0	0	1	0	0		0	2	3	2	6	0	0	0	0	45	1	0	1	1														0		0
1	11	3	0	0	0	1	1	1	0	0	2	Cut half of thumb nail off when nail was caught on a conveyor belt. Wasn't wearing gloves, which was the cause of the injury. Sought treatment, reported rushing prior/at time of injury, resulted in 4 days of light duty. Injury could have bee	1	1	2	4	1		0	0	0	34	0	0	0	1														0		0
1	11	3	0	0	0	0	0	0	0	0	0		1	1	3	4	0	1	0	0	0	44	0	0	0	1														0		0
1	11	3	1	0	0	0	0	0	0	0	0	0	0	2	4	1	4	0	0	0	0	31	0	0	0	0														0		0
0	3	5	0	0	0	0	0	1	1	0	1		0	2	3	1	6	0	0	0	0	63	0	1	1	0														0		0
0	4	5								0	0		0	2	3	1	7	0	1	1	0	44	0	0	1	0	1	0	0	1	0	0	0	0	0	0	0	0	0	0	2	0	t701		1	0	0
1	3	4	0	0	0	0	0	0	1	0	0		0	1	3	1	1	0	1	1	0	63	0	1	0	0	0	0	0	0	0	0	0	0	0	0	0	0	0	0	0	0	t4298		1	0	0
1	4	4	0	0	0	0	0	0	1	0	0		0	2	3	1	1		0	0	0	58	0	0	0	0														0		0
0	3	3	1	1	1	1	1	1	1	0	1		0	1	3	2	4	0	0	0	0	38	0	1	0	0														0		0
0	3	5	0	0	0	0			0	0	0		0	1	3	1	4		0	0	0	43	0	1	1	0														0		0
0	4	3	1	0	0	0	1	1	1	0	0		0	1	3	4		0	0	0	0	49	0	0	0	1														0		0
0	3	5	0	0	0	0	0	0	0	0	0		0	1	3	1	4	0	0	0	0	46	0	1	1	0														0		0
0	3	4	0	0	0	0	0	0	0	0	0		0	2	3	1	4	0	0	0	0	44	0	1	0	0														0		0
0	11	4	0	0	0	0	0	0	1	0	0		0	2	3	1	6	0	0	0	0	31	0	0	0	0														0		0
0	3	2	0	0	0	0	0	0	1	0	0		0	2	3	5	2	0	0	0	0	43	0	1	0	0														0		0
0	3	5	0	0	0	0	0	0	0	0	1	Cut off skin from right finger. Machine fell on finger and smashed it. Sought treatment. Reported rushing before or at time of injury. How to avoid this: pay more attention to what I am doing	0	2	3	3	3	1	0	0	0	47	0	1	1	1														0		0
0	3	4	0	0	0	0			1		1	got cut through skin and bled from being hit by a step stool in right shin; was rushing	0	1	3	1	6	1	1	1	0	33	0	1	0	1	0	0	0	1	0	0	0	0	0	0	0	0	0	0	1	0	t304		1	0	0
0	2	3	0	0	0	0			0		0		0	1	3	1	5	0	0	0	0	58	1	0	0	0														0		0
0	3	2	0	0	0	0	0	0	0	1	1		0	1	3	2	2	0	1	1	0	43	0	1	0	0	1	0	0	1	1	0	0	0	0	0	0	0	1	0	4	1	t276		1	Weak Pos	0
0	3	4	0	0	0	0	0	0	0	0	0		0	1	3	2	2	0	0	0	0	76	0	1	0	1														0		0
0	2	3	0	0	0	0	0	0	1	1	0		1	2	3	2	4	1	1	1	0	38	1	0	0	0	1	1	0	1	0	0	0	0	0	0	0	0	0	1	3	1	t1476		1	0	0
0	3	2	0	0	0	0	0	0	0	0	0		1	2	3	2	2	1	0	0	0	47	0	1	0	0														0		0
0	2	5	0	0	0	0	0	0	0	0	0		0	1	3	1	4	0	0	0	0	55	1	0	1	0														0		0
0	3	3	0	0	0	0	0	0	0	1	1		1	2	3	1	3	1	0	0	0	67	0	1	0	1														0		0
0	3	5	0	0	1	1	0	0	0	1	1		1	2	3	1	5	1	0	0	0	45	0	1	1	1														0		0
0	3	3	1	0	0	0	0	0	0	0	0	0	1	1	3	2	4	1	0	0	0	48	0	1	0	0														0		0
0	2	5	0	0	0	0	0	0	0	0	0		0	1	3	1	2	0	0	0	0	55	1	0	1	1														0		0
0	2	4	0	0	0	0	0	0	1	1	0		0	1	3	2	6	0	0	0	0	25	1	0	0	0														0		0
0	3	5	0	0	0	0	0	0	0	0	0		0	2	3	1	5	0	0	0	0	48	0	1	1	0														0		0
0	3	5	0	0	0	0	0	0	1	0	0		0	1	3	1	6	0	0	0	0	43	0	1	1	1														0		0
0	3	5	0	0	0	1	1	1	1	0	0		1	2	3	1	2	1	0	0	0	52	0	1	1	0														0		0
0	3	3	0	0	0	0	0	0	1	0	0		0	2	3	5	3	0	0	0	0	48	0	1	0	0														0		0
0	2	5	0	0	0	0	0	0	0	0	0			2	3	1	6	0	0	0	0	49	1	0	1	1														0		0
1	2	3	0	0	0	0	0	0	1	0	0		1	1	2	4	3	1	1	1	0	24	1	0	0	1	1	0	0	1	1	0	0	0	0	0	0	0	1	0	4	1	t1250		1	0	0
1	2	3	1	0	0	1	1	1	1	0	2	Poked finger with a hook, small injury on the finger. Didn't seek treatment ("way too much paperwork") and reports rushing prior to injury. How to be prevented: Work is so fast and hands slipped. Slowing down the work would prevent injury	1	2	3	1	3	0	0	0	0	37	1	0	0	1														0		0
0	2	5	0	0	0	0			1	0	0		0	2	3	1	3	0	1	1	0	42	1	0	1	0	1	0	0	1	1	0	0	0	0	0	0	0	1	0	4	1	t021	CC30, prototype of ST-30, cMRSA (lukS-lukF +) widely disseminated in Australia	1	0	0
0	2	2	0	0	0	0			0	0	0		0	1	3	1	7	0	0	0	0	43	1	0	0	0														0		0
0	3	5	0	0	0	0	0	0	1	0	0		0	2	3	1	1	0	1	1	0	53	0	1	1	0	1	0	0	1	0	0	0	0	0	0	0	0	0	0	2	0	t458	NA	1	0	0
0	3	3	0	0	0	0			0	0	0		0	1	3	1	3	0	0	0	0	57	0	1	0	0														0		0
0	3	5	0	0	0	0			0	1	0		0	1	3	1	2	0	0	0	0	69	0	1	1	1														0		0
0	3	5	0	0	0	0	0	0	0	1	0		1	1	3	1	3	0	0	0	0	59	0	1	1	1														0		0
0	3	5	0	0	0	0	0	0	1	0	1		0	2	3	1	5	0	0	0	0	36	0	1	1	0														0		0
0	2	5	0	0	0	0	0	0	0	0	0		0	2	3	1	4	0	0	0	0	49	1	0	1	0														0		0
0	3	5	0	0	1	1	0	0	1	0	0		0	1	3	1	4	0	0	0	0	56	0	1	1	0														0		0
0	3	5	0	0	0	0	0	0	1	0	0		0	2	3	1	4	0	1	1	0	56	0	1	1	1	1	0	0	1	0	0	0	0	0	0	0	0	0	0	2	0	t189	NA	1	0	0
0	3	5	0	0	1	1	0	0	1	0	0		0	1	3	1	4	0	0	0	0	50	0	1	1	1														0		0
0	3	5	0	0	0	0	0	0	1	0	0		0	1	3	1	4	0	1	1	0	49	0	1	1	1	0	0	0	0	1	0	0	0	0	0	0	0	0	0	1	0	t065	ST-45, ST-46	1	0	0
0	2	3	1	0	0	0	0	0	1	1	1		1	1	3	4	3	2	0	0	0	44	1	0	0	0														0		0
1	2	4	0	0	0	1	0	0	1	1	0		0	2	2	2	3	1	0	0	0	30	1	0	0	0														0		0
0	3	4	0	0	0	0	0	0	0	1	0		1	2	3	1	4	1	0	0	0	47	0	1	0	1														0		0
0	2	2	0	0	1	1	1	1	0	0	0		0	1	3	3	10	0	1	0	1	30	1	0	0	0	1	0	0	1	1	0	0	0	0	0	0	1	0	0	5	1	t008	CC8, Northern German MRSA (subclone), USA300 ORSA IV (cMRSA in the US), Archaic/Iberian, ST250 ORSA I	1	1	1
0	2	4	0	0	0	1	0	0	1	0	0		0	1	3	1	3	0	0	0	0	48	1	0	0	0														0		0
0	2	4	0	0	0	0	0	0	0	0	0		0	2	3	1	3	0	0	0	0	55	1	0	0	1														0		0
0	2	4	0	0	0	0	0	0	0	0	0		0	2	3	1	5	0	0	0	0	39	1	0	0	1														0		0
1	6	5	0	0	0	0			1	1	3	gets cut 10-15 times/wk (paper cut?); small hand lacerations from sharp metal; can't wear gloves when working with small pieces; though paying more attention could prevent injury	0	1	2	4	2	37.5	0	0	0	50	0	0	1	1														0		0
0	2	2	0	0	0	0	0	0	0	0	0		0	2	2	2	3	0	0	0	0	28	1	0	0	1														0		0
1	11	4	0	0	0	1	0	0	1	0	1	1) Cut Elbow. Cut himself while swatting away fly while he was trimming hides. Sought immediate treatment in plant. Nurse at plant wansed it out and put steri-strip on it to keep skin together. Was rushing to keep up with the line. Working	1	1	2	4	4	3	0	0	0	43	0	0	0	0														0		0
																				1	0																						t571		1	0	0
